# Supplementary material for: A frameshift in Yersinia pestis rcsD alters canonical Rcs signalling to preserve flea-mammal plague transmission cycles
Source: eLife. 2023 Apr 3;12:e83946. doi: 10.7554/eLife.83946 (PMC10191623; doi:10.7554/eLife.83946)
Supplement: Figure 2—figure supplement 1—source data 1. — The original file of the full raw unedited blots and the uncropped blot with the relevant bands clearly labelled as Figure 2—figure supplement 1E. [file elife-83946-fig2-figsupp1-data1.zip]

Archive with 3 entries (2 files):
- Figure 2-figure supp 1E-source data 1/
- Figure 2-figure supp 1E-source data 1/Figure 2-figure supp 1E-source data 1-labelled.TIF
- Figure 2-figure supp 1E-source data 1/Figure 2-figure supp 1E-source data 1-original.tif
