# Supplementary material for: A frameshift in Yersinia pestis rcsD alters canonical Rcs signalling to preserve flea-mammal plague transmission cycles
Source: eLife. 2023 Apr 3;12:e83946. doi: 10.7554/eLife.83946 (PMC10191623; doi:10.7554/eLife.83946)
Supplement: Figure 4—source data 2. — The original file of the full raw unedited blots and the uncropped blot with the relevant bands clearly labelled as Figure 4D. [file elife-83946-fig4-data2.zip]

Archive with 2 entries (2 files):
- Figure 4D-source data 2-labellede.TIF
- Figure 4D-source data 2-orignal.tif
